# Supplementary material for: Beyond the Phenothiazine Core: Mechanistic Insights into the Three-Electron Oxidation of Chlorpromazine
Source: Molecules. 2025 Feb 25;30(5):1050. doi: 10.3390/molecules30051050 (PMC11901959; doi:10.3390/molecules30051050)
Supplement: Supplementary file 1 [file molecules-30-01050-s001.zip]

Archive with 1 entries (1 files):
- molecules-3490837-supplementary.pdf
